# Supplementary material for: Effect of Dietary Approaches on Glycemic Control in Patients with Type 2 Diabetes: A Systematic Review with Network Meta-Analysis of Randomized Trials
Source: Nutrients. 2023 Jul 15;15(14):3156. doi: 10.3390/nu15143156 (PMC10384204; doi:10.3390/nu15143156)
Supplement: Supplementary file 1 [file nutrients-15-03156-s001.zip]

Archive with 1 entries (1 files):
- nutrients-2476483-supplementary.pdf
